# Supplementary material for: Principal-Oscillation-Pattern Analysis of Gene Expression
Source: PLoS One. 2012 Jan 10;7(1):e28805. doi: 10.1371/journal.pone.0028805 (PMC3254616; doi:10.1371/journal.pone.0028805)
Supplement: Table S3 — POP amplitudes and phases of all 4598 genes. (XLS) [file pone.0028805.s007.xls]

## Sheet: Sheet1
Table S3. POP amplitudes and phases of all 4598 genes
Gene (alpha synchronization)	POP amplitude	POP phase (degree)
YER0191C	0.0767111	66.4994
YER0561C	0.0239758	115.003
YER0871C	0.111434	141.349
YDL133W/YDL134C	0.0859073	44.0271
YML021W	0.103008	276.973
YGR002C	0.0464236	135.524
YML072C	0.085349	88.0883
YNL177C	0.0282977	100.115
YOR122C	0.0348005	146.43
YML075C	0.0877433	22.5117
YNL179C	0.0500737	110.579
YOR124C	0.0234215	24.1129
YML077W	0.0894884	94.0394
YNL181W	0.0325632	229.251
YOR126C	0.0295718	133.831
YML079W	0.0431722	106.348
YNL183C	0.0382708	58.8433
YOR128C	0.0704781	55.4179
YNL197C	0.0799521	149.167
YNL199C	0.0266531	85.4694
YNL227C	0.10414	77.6076
YNL229C	0.0381314	53.8951
YNL231C	0.036697	210.738
YLR072W	0.0997001	38.5148
YLR074C	0.111618	36.1781
YLR076C	0.0949475	64.788
YLR078C	0.116459	110.905
YLR094C	0.107516	20.4497
YLR452C	0.137428	350.295
YOR046C	0.102965	43.2814
YLR098C	0.19799	50.564
YOR048C	0.096631	45.0744
YLR100W	0.116245	44.7575
YOR052C	0.0537523	18.387
YLR116W	0.0407191	324.404
YOR054C	0.10432	40.6569
YLR118C	0.0553733	103.415
YLR462W	0.142371	310.874
YOR056C	0.130266	67.8169
YLR120C	0.0480771	237.598
YML010W	0.0999222	20.0711
YOR070C	0.0796134	86.4027
YML012W	0.101769	168.337
YOR072W	0.0867051	99.772
YML016C	0.0602857	97.5581
YML014W	0.0459054	78.9439
YOR074C	0.176167	223.95
YML019W	0.0515872	116.403
YOR078W	0.0915207	93.1474
YOR080W	0.0394013	120.657
YLR144C	0.0540778	55.6757
YML040W	0.0340816	57.2728
YNL149C	0.0980521	76.5815
YLR146C	0.0733455	111.53
YNL151C	0.0855543	78.7754
YOR096W	0.0690475	97.4334
YLR148W	0.0693168	38.7643
YML045W	0.0252453	68.4076
YNL153C	0.0847274	86.6867
YOR098C	0.0641037	294.88
YLR150W	0.0457652	91.7154
YNL155W	0.0716205	101.48
YML049C	0.0196009	25.8955
YNL157W	0.0837159	117.881
YOR102W	0.112021	150.811
YML051W	0.0634357	125.978
YOR104W	0.106927	106.68
YOR118W	0.0829052	93.5942
YML070W	0.0713933	167.611
YNL175C	0.0681371	67.1466
YOR120W	0.0312888	195.646
YNL189W	0.0288169	112.299
YNL191W	0.112033	107.094
YOR136W	0.0841816	140.787
YOR138C	0.0423568	53.3082
YML093W	0.100299	61.6099
YOR140W	0.0511681	62.4126
YNL209W	0.0343393	139.019
YNL215W	0.0994631	48.8461
YNL219C	0.0659167	113.941
YNL233W	0.104183	260.377
YNL235C	0.0285457	113.675
YNL239W	0.0638244	154.356
YNL241C	0.0400706	118.914
YNL243W	0.0377926	114.514
YLR080W	0.0474252	69.9535
YLR084C	0.0784904	58.0272
YLR086W	0.0473255	69.5008
YLR088W	0.0491893	150.099
YLR090W	0.0349796	76.9475
YLR104W	0.05354	114.022
YLR106C	0.0198411	104.676
YLR131C	0.220078	76.7746
YLR108C	0.0900652	143.504
YLR464W	0.114467	287.733
YOR058C	0.280803	74.342
YLR110C	0.126261	122.071
YLR466W	0.0930309	305.999
YOR060C	0.0803076	85.5703
YLR112W	0.121324	98.988
YML001W	0.0500281	107.388
YOR062C	0.0379652	116.706
YLR114C	0.0789523	91.1355
YOR064C	0.0959948	100.029
YML005W	0.043309	114.127
YOR066W	0.315998	17.1313
YLR130C	0.053545	107.572
YML007W	0.0718695	77.3654
YOR068C	0.086735	128.903
YLR132C	0.0792531	87.5088
YML023C	0.0762608	97.3245
YOR082C	0.088043	132.801
YLR134W	0.0803415	96.65
YML028W	0.0627874	106.745
YOR084W	0.143736	179.625
YLR136C	0.101056	104.209
YML030W	0.0608996	75.334
YOR086C	0.0500512	159.838
YLR138W	0.0759508	124.826
YML032C	0.0627976	110.331
YOR088W	0.0829283	103.024
YNL163C	0.0675852	87.8477
YLR152C	0.0560414	123.581
YML034W	0.226731	86.7931
YOR090C	0.0641342	100.424
YNL222W	0.0914621	129.685
YLR154C	0.106577	175.365
YML037C	0.0864344	108.174
YOR092W	0.0789473	149.79
YLR156W	0.0862879	104.506
YNL161W	0.0927062	124.477
YOR106W	0.0561066	92.0071
YLR158C	0.0972923	139.36
YML057W	0.0610123	140.69
YOR108W	0.0744737	156.701
YLR160C	0.108066	146.45
YML059C	0.0640677	129.781
YNL165W	0.0955426	194.923
YOR110W	0.0433074	174.999
YLR162W	0.0620186	124.94
YNL167C	0.0529124	146.526
YOR112W	0.0695566	141.662
YML063W	0.0981487	108.105
YNL169C	0.0845306	177.528
YOR114W	0.0751603	160.46
YML065W	0.136587	108.274
YNL171C	0.0928148	103.643
YOR116C	0.0620826	80.9378
YML081W	0.0712374	135.575
YNL185C	0.0921516	145.987
YOR130C	0.0108444	143.304
YOR132W	0.0248778	172.73
YML074C	0.0202796	90.0455
YNL178W	0.0542066	92.0161
YOR123C	0.0636481	56.1685
YNL180C	0.0285796	54.0021
YOR125C	0.0599233	139.777
YML078W	0.0481774	146.403
YNL182C	0.0375008	59.6778
YML080W	0.055787	91.9271
YNL184C	0.0553635	117.334
YNL200C	0.100927	32.3215
YNL206C	0.0469625	209.7
YNL208W	0.160602	194.742
YNL224C	0.064201	81.226
YNL228W	0.0886156	102.702
YNL230C	0.0762304	125.385
YNL232W	0.0231376	139.738
YLR069C	0.035889	62.4344
YLR071C	0.0366256	100.496
YLR073C	0.0767721	75.3701
YLR075W	0.045058	97.6682
YLR077W	0.0211601	85.072
YLR079W	0.253608	349.135
YLR093C	0.0183106	160.742
YLR095C	0.0180159	104.984
YOR047C	0.0475666	134.911
YLR099C	0.0151903	79.5554
YLR455W	0.118369	150.484
YLR101C	0.0644273	123.246
YOR051C	0.0554546	67.1389
YLR459W	0.109245	155.311
YOR053W	0.0355494	102.662
YLR117C	0.0280364	78.2148
YLR461W	0.0522078	216.024
YOR055W	0.0285639	133.091
YLR119W	0.0203501	246.892
YLR463C	0.145612	293.953
YLR121C	0.0537298	252.31
YML011C	0.0561761	181.004
YOR071C	0.0414487	179.051
YML013W	0.00915607	57.2999
YOR073W	0.150325	163.21
YML015C	0.0560115	111.114
YOR075W	0.081632	184.465
YML018C	0.0730731	139.577
YLR141W	0.0669804	109.38
YML020W	0.041264	246.097
YOR079C	0.0902558	161.106
YLR143W	0.0144414	33.9038
YML022W	0.0419103	134.332
YOR081C	0.0585608	193.837
YLR145W	0.0309121	28.8109
YNL150W	0.0672334	73.1487
YOR095C	0.0433753	68.0718
YNL152W	0.0708766	141.757
YOR097C	0.084609	183.67
YML046W	0.0286212	16.2594
YNL154C	0.0115699	131.332
YOR099W	0.136074	172.442
YML048W	0.0345086	142.026
YNL156C	0.0628985	172.297
YOR101W	0.0751019	110.502
YNL158W	0.0696403	151.797
YOR103C	0.115142	169.078
YML053C	0.0815045	154.241
YNL160W	0.113599	13.4788
YML069W	0.0383827	214.701
YNL174W	0.0438346	113.653
YOR119C	0.0960576	122.72
YML088W	0.0720404	98.1673
YNL190W	0.145181	105.243
YOR135C	0.113616	139.891
YML090W	0.0549469	120.309
YNL192W	0.229841	339.767
YOR137C	0.097302	118.574
YML092C	0.0759172	115.509
YOR139C	0.0774636	76.9675
YML095C	0.0922357	138.444
YOR141C	0.0609906	70.9555
YNL220W	0.104875	81.5854
YNL234W	0.0753141	99.2549
YNL236W	0.0729984	56.8137
YNL238W	0.114878	148.695
YNL240C	0.102619	133.117
YNL244C	0.10744	136.622
YLR081W	0.0437392	192.208
YLR083C	0.143409	136.452
YLR085C	0.0433163	149.671
YLR087C	0.120218	145.679
YLR089C	0.0810836	138.352
YLR105C	0.0735214	125.25
YLR107W	0.0887137	146.055
YLR109W	0.133421	143.565
YLR465C	0.11621	265.989
YOR059C	0.121596	145.042
YLR467W	0.0972689	281.392
YOR061W	0.0685987	135.184
YLR113W	0.101043	151.289
YOR063W	0.0710833	142.498
YLR115W	0.0863527	131.494
YML004C	0.109419	159.775
YOR065W	0.105229	162.67
YLR129W	0.075128	107.818
YML006C	0.0622185	125.152
YOR067C	0.106329	148.777
YML008C	0.131911	144.635
YOR069W	0.0781583	121.891
YLR133W	0.0912212	150.308
YML027W	0.19815	245.278
YOR083W	0.153572	152.336
YLR135W	0.0775233	160.901
YML029W	0.0503846	89.7044
YOR085W	0.131363	149.036
YML031W	0.116856	140.686
YOR087W	0.100967	119.528
YLR139C	0.0796068	122.455
YOR089C	0.100593	119.969
YNL172W	0.0663583	82.1991
YLR153C	0.0981291	186.518
YML035C	0.0661851	121.858
YOR091W	0.11427	99.4174
YLR155C	0.0902873	129.646
YML038C	0.0660965	181.37
YOR093C	0.104764	132.72
YLR157C	0.102986	137.564
YML055W	0.103297	154.56
YNL162W	0.0839131	123.889
YML058W	0.289498	119.696
YOR109W	0.0700432	149.968
YNL166C	0.184222	173.783
YOR111W	0.0409753	175.052
YLR163C	0.0781969	125.773
YNL168C	0.0780472	147.058
YOR113W	0.0498431	120.833
YML064C	0.149218	114.473
YNL170W	0.083203	163.477
YOR115C	0.0654462	178.36
YOR117W	0.055519	107.335
YML082W	0.0443078	71.9659
YNL186W	0.0853038	84.3381
YOR131C	0.0411797	156.587
YOR133W	0.0176413	54.3588
YDL026W	0.0272716	28.6324
YEL001C	0.0635583	125.932
YGR105W	0.0949223	37.3523
YOR142W	0.0232446	90.5418
YAL003W	0.1225	28.5093
YEL003W	0.0644869	92.0228
YGR107W	0.12396	51.176
YJL088W	0.042782	68.1661
YOR144C	0.0708687	224.075
YAL005C	0.0587027	63.6906
YOR146W	0.0496565	86.8003
YAL008W	0.014553	47.2234
YEL007W	0.066303	31.2134
YGR111W	0.0381941	113.087
YJL092W	0.113616	141.308
YMR287C	0.0500012	37.544
YOR148C	0.04624	110.342
YAL010C	0.095786	37.2856
YDL034W	0.111429	26.162
YEL009C	0.0620101	98.175
YGR113W	0.0552096	106.955
YJL094C	0.0484727	88.6366
YMR289W	0.0611347	71.2648
YOR150W	0.0648145	110.583
YAL012W	0.113945	55.4259
YDL036C	0.0759856	52.7196
YGR115C	0.0764871	44.7312
YJL096W	0.0394282	162.236
YMR291W	0.0578712	67.5726
YOR152C	0.157786	119.951
YDL074C	0.108079	63.1942
YEL048C	0.0791523	81.9155
YJL134W	0.0805862	109.31
YNL005C	0.0319889	111.993
YOR190W	0.0400899	96.0578
YDL076C	0.104572	73.396
YEL050C	0.0617504	2.9328
YGR155W	0.0843413	46.5127
YJL136C	0.095351	57.7264
YNL007C	0.0563365	135.621
YDL078C	0.0441939	58.3137
YEL052W	0.109947	26.1718
YGR157W	0.0287163	84.139
YJL138C	0.0620109	53.2887
YOR194C	0.0655732	54.6628
YEL054C	0.0855344	46.3698
YGR159C	0.0947975	46.2952
YJL140W	0.117386	37.2223
YOR196C	0.146736	99.1364
YAL059W	0.107939	47.1592
YDL082W	0.110352	45.2561
YEL056W	0.0885301	51.7872
YGR161C	0.00837044	189.167
YJL142C	0.114894	33.8418
YNL013C	0.057421	33.4173
YOR198C	0.0680988	80.9385
YDL084W	0.105442	43.0702
YEL058W	0.0740474	356.389
YGR163W	0.0629254	66.977
YOR200W	0.12908	95.8125
YBR160W	0.00990416	1.25692
YFR041C	0.0266435	173.243
YHR141C	0.0931203	52.8837
YBR162C	0.0304754	175.963
YDR164C	0.10587	16.6473
YFR043C	0.0753206	89.2892
YHR143BW	0.0937331	172.752
YKL085W	0.06364	128.105
YBR163W	0.109329	19.0977
YFR045W	0.108245	38.581
YHR144C	0.056861	63.6686
YKL087C	0.0551313	79.5581
YNR006W	0.0766862	61.5176
YPL136W	0.00359787	344.4
YFL033C	0.0715227	194.862
YBR165W	0.0765659	69.383
YDR168W	0.0506926	78.8666
YFR047C	0.0304256	142.488
YHR146W	0.117625	96.3602
YKL089W	0.0237164	357.93
YNR008W	0.0411363	160.841
YFL034W	0.0884895	69.4958
YBR167C	0.0454148	68.3433
YFR049W	0.041551	3.90755
YHR148W	0.0587403	67.4797
YNR010W	0.0485974	96.0861
YPL140C	0.0918644	72.3175
YFL047W	0.0330915	9.75268
YBR169C	0.0328909	358.888
YDR172W	0.104522	41.681
YFR051C	0.0358996	53.4833
YHR150W	0.0228502	63.1395
YKL093W	0.0171492	108.372
YNR012W	0.0492178	63.8524
YPL142C	0.0701841	60.8558
YFL057C	0.0408904	236.71
YBR207W	0.0924829	44.9425
YDR210W	0.0901045	61.8581
YGL032C	0.137378	318.316
YHR188C	0.0281008	207.087
YKL130C	0.146344	58.7021
YNR050C	0.0646842	40.0375
YGR061C	0.128431	17.8109
YBR209W	0.0781217	77.7828
YDR212W	0.110674	31.0653
YHR190W	0.04775	28.1013
YNR052C	0.0427099	65.7328
YPL182C	0.101118	47.5865
YDR214W	0.058613	106.006
YGL036W	0.12074	36.1731
YHR192W	0.0882335	42.3465
YPL184C	0.0913636	58.0746
YGR089W	0.0903968	48.3106
YGL038C	0.101833	308.141
YDR450W	0.100789	51.5022
YHR194W	0.0876701	112.522
YFR022W	0.0919704	42.7021
YKL136W	0.0821571	48.2953
YHR046C	0.0779018	70.493
YJR150C	0.0812709	80.5849
YMR173W	0.0746775	164.865
YGR094W	0.0489454	92.5089
YPR137W	0.0730676	69.5336
YBR215W	0.102209	60.5228
YGL040C	0.0875557	39.6644
YHR196W	0.0983295	41.6165
YKL138C	0.0906803	64.8994
YDR452W	0.0658175	50.4867
YFR036W	0.0652141	156.993
YPL188W	0.114222	69.1265
YGR100W	0.0228718	85.401
YMR177W	0.0663776	187.183
YBR217W	0.037322	96.0101
YPR139C	0.0188175	228.27
YGL042C	0.0769218	55.9534
YAL065C	0.032857	183.433
YHR198C	0.0456954	84.9653
YKL140W	0.0512807	25.9448
YDR454C	0.0674617	55.2307
YPL190C	0.0903964	64.3616
YFR052W	0.0043599	171.543
YHR050W	0.0393994	337.658
YMR179W	0.139475	266.289
YDR066C	0.0142078	118.974
YFL014W	0.0577003	158.365
YLR356W	0.0628037	188.265
YNL245C	0.0560275	70.148
YPL036W	0.181384	59.3502
YDR456W	0.0961733	41.6022
YDR141C	0.0338355	344.809
YGL011C	0.0307117	112.259
YHR052W	0.141004	32.2153
YBR068C	0.0939427	74.3507
YDR068W	0.106709	55.4969
YMR181C	0.0247106	85.5441
YFL016C	0.0435813	154.728
YPR143W	0.0608176	88.0286
YLR358C	0.0472642	100.822
YNL247W	0.032158	74.1368
YPL038W	0.0760531	94.7709
YDR458C	0.155787	35.7364
YDR150W	0.116274	81.5933
YGL027C	0.12974	177.677
YHR054C	0.0838665	78.0053
YBR070C	0.0964613	222.925
YMR183C	0.109903	92.8805
YFL018C	0.0438764	49.4598
YPR145W	0.0201857	65.1435
YDR039C	0.0509149	169.569
YLR360W	0.0935084	51.4358
YNL249C	0.077883	63.6123
YPL040C	0.0315863	41.8707
YGL043W	0.0422662	24.9899
YHR056C	0.0973453	42.6353
YDR072C	0.0905019	102.686
YJR160C	0.057651	160.952
YFL020C	0.0193146	204.494
YPR147C	0.0756545	140.366
YLR362W	0.0607203	29.9502
YDR127W	0.0242294	169.52
YNL251C	0.0542948	63.0861
YDR498C	0.0807754	49.7549
YFR025C	0.0242278	112.572
YDR074W	0.104152	23.6485
YKL035W	0.0686403	170.42
YFL022C	0.0457216	25.3308
YMR226C	0.051495	171.467
YPR185W	0.0222252	185.697
YHR032W	0.0383234	72.5273
YNL253W	0.0756179	73.3435
YPL044C	0.0723937	64.6483
YDR189W	0.0222773	328.007
YDR500C	0.081474	47.2703
YFR040W	0.0476854	160.825
YBR076W	0.078417	55.1855
YPR187W	0.100007	68.4095
YNL255C	0.0977566	35.637
YDR502C	0.131836	74.2144
YBR112C	0.0753743	24.2135
YFR056C	0.0600302	112.84
YDR114C	0.0367996	65.6881
YFL062W	0.00949314	249.232
YKL039W	0.0162094	202.485
YMR231W	0.0585723	60.2597
YLR404W	0.0443289	124.415
YPR189W	0.0452419	105.128
YPL084W	0.0437581	45.6245
YDR507C	0.0900375	239.258
YDR504C	0.0397642	99.2712
YDR116C	0.0770043	20.8149
YGL015C	0.0447272	153.045
YFL064C	0.151354	316.306
YHR099W	0.0655683	17.178
YKL041W	0.0671682	41.3612
YLR406C	0.10978	43.8397
YPR191W	0.0585333	25.3469
YPL086C	0.0625947	84.912
YHR041C	0.0675458	150.315
YDR518W	0.0833676	188.607
YDR118W	0.0864864	19.9682
YGL031C	0.0499464	105.236
YFL066C	0.11864	311.327
YHR101C	0.0859009	44.2423
YKL043W	0.057731	24.8092
YMR235C	0.0768981	62.7702
YNL297C	0.0975076	23.1948
YBR118W	0.0783027	44.063
YDR120C	0.0811821	43.7413
YDR508C	0.029129	124.095
YFL068W	0.112637	318.184
YHR103W	0.0398847	21.1663
YLR410W	0.101969	27.8672
YMR237W	0.0599711	90.8108
YPL090C	0.078331	28.5103
YDR122W	0.0940981	359.869
YFR002W	0.131341	27.258
YDR155C	0.0861593	158.55
YER096W	0.00892883	35.8336
YGR084C	0.0698251	199.401
YLR412W	0.0715683	92.2073
YIR033W	0.155932	17.6786
YNL301C	0.0625786	111.507
YLL039C	0.0439009	102.371
YEL023C	0.051676	117.832
YKL014C	0.0360728	33.6032
YFR004W	0.0933318	37.3225
YER112W	0.0197352	72.8861
YLR414C	0.1168	22.7952
YNL303W	0.0610987	88.4732
YIR035C	0.0675891	66.3671
YPL094C	0.0436999	23.6975
YLL041C	0.0164569	148.544
YEL032W	0.232285	7.931
YCR058C	0.10192	39.0413
YKL166C	0.06197	58.2651
YGR009C	0.087678	42.6
YDR186C	0.0890801	8.83723
YER127W	0.0657824	105.055
YIR037W	0.0700261	170.435
YLL043W	0.0439222	93.0041
YCR060W	0.0878657	45.469
YGR011W	0.0497087	80.2947
YKL194C	0.0640999	83.2935
YER143W	0.0704272	56.6439
YNR065C	0.0640214	137.161
YGR132C	0.0169989	82.7991
YCR062W	0.0767174	132.606
YLL045C	0.0381857	81.4869
YGR013W	0.0454708	75.5599
YKL203C	0.0426547	139.8
YER159C	0.115773	54.7287
YCR064C	0.0874182	55.2098
YGR148C	0.0717069	121.376
YIR041W	0.0481309	144.681
YGR015C	0.017871	215.085
YKR054C	0.038054	83.9886
YNR075W	0.0501337	245.629
YCR066W	0.089062	49.6045
YDR234W	0.110864	41.3243
YER175C	0.0736648	110.275
YGR017W	0.0531152	110.182
YIR043C	0.0220406	173.769
YLL049W	0.0515515	86.7713
YOL010W	0.0853345	114.412
YLL018C	0.0282199	52.0105
YCR068W	0.0940263	53.789
YGR019W	0.070719	147.463
YDR159W	0.0424189	94.8696
YER100W	0.0726604	109.12
YLR020C	0.0381334	54.3745
YMR189W	0.115533	96.0873
YGR057C	0.0895615	58.7393
YDR175C	0.0576107	115.237
YER116C	0.0551016	90.1935
YGR104C	0.0999039	132.664
YJL039C	0.0779655	17.4722
YLR022C	0.108039	44.7007
YCRX01W	0.0892082	40.1474
YMR266W	0.0259643	152.605
YDR190C	0.122172	26.829
YER131W	0.0524365	76.4776
YGR120C	0.105243	109.426
YCRX03C	0.106951	35.0577
YJL042W	0.086652	13.6914
YLR024C	0.0894216	18.1661
YMR306W	0.0253539	328.341
YPL160W	0.110668	27.7267
YCRX05W	0.224656	20.2225
YGR063C	0.0721839	48.4823
YER147C	0.0469133	69.1422
YGR136W	0.0116586	49.8758
YJL044C	0.154701	19.739
YLR026C	0.0773708	66.0723
YMR323W	0.0696677	106.742
YCRX07W	0.0615929	44.3872
YGR065C	0.151521	35.2133
YER163C	0.0450621	40.5173
YLR028C	0.0954454	37.4028
YGR152C	0.147271	227.101
YPL173W	0.100169	142.658
YCRX09C	0.0767386	45.739
YGR067C	0.0967911	21.0574
YNL016W	0.0256168	70.8684
YER179W	0.0634576	140.523
YGR168C	0.0971795	151.887
YPL178W	0.0881928	119.14
YDL038C	0.0625112	309.614
YEL013W	0.0563687	59.2767
YGR117C	0.060011	98.6767
YNL054W	0.0471043	101.12
YOR154W	0.0460013	86.7957
YDR538W	0.0440044	154.979
YGL155W	0.0363499	102.718
YIL017W	0.0478493	351.917
YAL016W	0.0277218	108.437
YNL053W	0.0418994	101.012
YDL040C	0.0110552	82.9749
YEL015W	0.0382807	70.0509
YGR119C	0.0894994	110.282
YBL089W	0.0733877	54.5459
YMR296C	0.0860057	190.444
YOR156C	0.0297788	11.884
YGL171W	0.0669352	84.7683
YIL019W	0.118246	57.1928
YKL180W	0.0492298	60.9293
YNL055C	0.07375	204.705
YOR239W	0.114805	145.297
YDL042C	0.0162698	241.702
YAL020C	0.0449291	79.4966
YGR121C	0.0593586	131.373
YBL091C	0.103312	25.9586
YEL024W	0.0234029	30.401
YMR298W	0.110927	141.131
YGL187C	0.0376045	224.619
YOR158W	0.0684505	65.6238
YIL021W	0.0800643	44.4897
YKL182W	0.045664	350.221
YNL057W	0.247192	46.6738
YEL018W	0.078544	70.7642
YGR123C	0.0425944	82.7945
YDR011W	0.102746	105.178
YJL104W	0.0654822	52.9175
YEL040W	0.0959143	335.122
YGL203C	0.0457567	113.078
YMR300C	0.114894	96.161
YIL023C	0.0696024	77.7342
YKL184W	0.0382454	69.8961
YNL059C	0.063705	50.5707
YAL022C	0.0923206	54.1266
YAR035W	0.0285509	357.019
YDL046W	0.0511142	87.1994
YEL020C	0.0532154	142.121
YGR125W	0.0529204	102.047
YDR027C	0.0602635	47.8088
YGL219C	0.0653556	131.625
YMR302C	0.0560175	119.912
YIL025C	0.0576479	92.4002
YOR162C	0.0965573	72.6131
YKL186C	0.0691286	67.1503
YNL061W	0.108418	45.3442
YOR246C	0.112628	131.258
YEL022W	0.0170342	206.681
YGR127W	0.0561675	132.609
YDR043C	0.0433906	63.9342
YEL071W	0.153043	183.87
YGL235W	0.0169088	70.264
YMR304W	0.0360974	156.853
YIL027C	0.0907838	103.414
YOR164C	0.086952	115.405
YNL063W	0.101975	85.35
YOR248W	0.243703	177.977
YAL063C	0.0349845	104.343
YBL047C	0.0916662	10.4144
YDL086W	0.0345813	64.6216
YEL060C	0.0603031	210.576
YDL215C	0.0852562	114.581
YGR165W	0.0681318	137.439
YDR542W	0.0114249	8.30957
YJL146W	0.0985972	43.0479
YGL159W	0.0269011	119.734
YKR001C	0.022297	78.4892
YOR202W	0.0648585	135.674
YNL101W	0.0751968	87.8541
YOR286W	0.087376	103.525
YCR074C	0.0637042	42.2126
YDL088C	0.0797805	64.3447
YDL231C	0.0129472	45.9258
YEL062W	0.0365231	126.449
YGR167W	0.0837289	143.25
YJL148W	0.0930141	67.7286
YKR003W	0.0302891	31.1682
YOR204W	0.0439926	89.0745
YNL103W	0.0785826	52.0238
YDL090C	0.0527308	40.0123
YEL064C	0.060447	199.693
YEL028W	0.0857706	83.938
YGL191W	0.0808783	149.079
YIL069C	0.0946365	53.7638
YNL021W	0.0605754	63.8273
YOR206W	0.104146	84.7886
YOR290C	0.0299113	114.847
YAR002W	0.0473402	113.286
YDL092W	0.0738917	72.1885
YEL044W	0.0620141	90.0424
YEL066W	0.0518064	168.602
YGL207W	0.0717183	271.396
YGR171C	0.0495107	115.024
YJL152W	0.0506779	106.18
YKR007W	0.0469128	59.0386
YNL023C	0.118528	101.888
YOR292C	0.0293679	135.002
YOR208W	0.0710894	121.161
YDL110C	0.0413149	149.201
YAR007C	0.139859	244.541
YDL094C	0.0803368	178.48
YEL059W	0.0134955	56.0306
YEL068C	0.0519695	187.929
YGL223C	0.0465868	141.82
YGR173W	0.0672499	81.5954
YJL154C	0.0606791	55.5326
YKR009C	0.0597734	94.5897
YNL109W	0.0853682	118.606
YNL025C	0.068572	68.3802
YOR294W	0.084545	68.3519
YOR210W	0.0401632	67.4922
YDL112W	0.0773116	53.7353
YDR047W	0.032307	321.547
YDL096C	0.0747814	184.714
YEL075C	0.146321	304.727
YGL239C	0.0543518	92.1199
YGR175C	0.0662978	73.2258
YIL075C	0.0598096	29.9174
YJL156C	0.0852118	50.8838
YKR011C	0.0745334	110.518
YNL111C	0.102726	112.791
YNL027W	0.0623184	85.0486
YOR212W	0.0721177	41.6936
YCL050C	0.0419597	105.208
YDR267C	0.0904753	43.5965
YBR171W	0.072138	136.516
YFL001W	0.0555861	30.5262
YDR174W	0.0401083	63.867
YFR053C	0.15383	207.242
YGR201C	0.0789268	92.0559
YHR152W	0.163162	53.452
YML096W	0.031669	338.512
YNR014W	0.0936322	61.8799
YOL021C	0.0918928	36.1427
YPL228W	0.0828877	80.1997
YBR173C	0.0650259	141.063
YCL052C	0.0806429	14.3109
YFR055W	0.0530972	100.564
YGR203W	0.0587889	81.4497
YJL184W	0.0856658	62.8076
YNR016C	0.0141399	303.553
YML098W	0.0674042	69.9181
YPL146C	0.0803387	91.2848
YBR175W	0.0998263	65.3668
YDR178W	0.0170718	66.2469
YCL054W	0.114851	24.3879
YDR269C	0.127055	36.9425
YKL098W	0.0551542	122.947
YNR018W	0.0699361	119.789
YJL186W	0.0456577	40.3889
YML100W	0.137546	317.106
YBR177C	0.0421575	88.0518
YPL232W	0.0263938	339.352
YDR180W	0.050682	70.6187
YGL002W	0.0771978	160.866
YHR158C	0.0355974	139.5
YKL100C	0.070259	154.703
YCL056C	0.0821387	46.0185
YNR020C	0.0697998	95.9255
YFL044C	0.0760123	25.7657
YGR207C	0.105122	43.2921
YGL062W	0.226054	207.957
YJL188C	0.0961878	55.3918
YLR170C	0.0464251	86.7946
YML102W	0.0587237	326.218
YDR182W	0.0542509	116.694
YOL027C	0.0701151	96.41
YGL004C	0.0165532	76.4001
YPL234C	0.0885078	147.32
YCL058C	0.0535792	65.2494
YNR022C	0.049153	111.042
YPL152W	0.0222257	238.42
YDR271C	0.0938875	36.1909
YGL071W	0.0751666	97.2675
YGR209C	0.0526076	65.3539
YBR181C	0.0732256	92.8506
YJL190C	0.0625934	71.5516
YDR184C	0.0804733	66.3925
YLR172C	0.0612713	44.3863
YGL006W	0.00918914	177.555
YML104C	0.0736982	40.2383
YHR162W	0.116839	156.789
YOL029C	0.0800657	88.4669
YKL104C	0.0591012	358.899
YPL154C	0.119009	186.123
YGL074C	0.0675826	75.6053
YCL060C	0.140137	284.221
YDR272W	0.125654	27.4249
YFR006W	0.0572575	100.122
YBR219C	0.0264873	349.451
YGR211W	0.0755309	50.8487
YGL044C	0.0661667	117.952
YJL192C	0.0682322	31.4099
YHR200W	0.0966727	87.5132
YLR174W	0.078196	28.3226
YKL142W	0.0614092	103.544
YML106W	0.095686	69.6731
YPL238C	0.0627393	72.7887
YPL192C	0.0925019	329.104
YGR150C	0.0768218	149.573
YBR221C	0.0355155	89.082
YCR013C	0.0485595	77.0849
YDR224C	0.253821	181.911
YDR306C	0.117543	14.6279
YFL005W	0.0534667	140.289
YKL144C	0.148913	63.9801
YJR006W	0.04149	277.092
YLR212C	0.0604223	334.079
YNR064C	0.142238	55.3945
YMR014W	0.128111	45.2653
YOL068C	0.0827956	94.1479
YGR217W	0.0432251	114.941
YBR223C	0.144449	20.0183
YDR226W	0.0431102	104.826
YGL048C	0.0495014	122.101
YDR308C	0.0766152	32.05
YHR204W	0.0282607	152.227
YKL146W	0.0414465	105.1
YGR251W	0.0850419	33.8897
YNR066C	0.0771214	104.883
YLR214W	0.152615	47.2257
YPL196W	0.112388	64.5386
YMR016C	0.0451018	327.296
YGR291C	0.0526512	85.1242
YOL070C	0.174455	51.9906
YDR228C	0.0644507	44.5156
YGL050W	0.0274042	102.916
YHR206W	0.059009	64.3759
YKL148C	0.0722534	224.867
YDR310C	0.0429365	350.692
YGR253C	0.0888315	44.8243
YPL198W	0.0629745	108.689
YJR010C-A	0.0358637	132.832
YGR296W	0.104961	279.161
YLR216C	0.0757858	139.109
YBR227C	0.0728507	45.5403
YOL072W	0.120765	75.9706
YGL052W	0.0130858	331.271
YHR208W	0.0261187	69.7351
YKL150W	0.0239788	17.918
YDR312W	0.10126	32.7491
YFL048C	0.0481781	77.4468
YHR006W	0.0740082	112.598
YGR255C	0.0191842	295.012
YBR229C	0.0558551	25.0473
YDR232W	0.0882506	147.594
YMR020W	0.0826053	17.6605
YGL054C	0.11816	126.894
YOL074C	0.0741482	85.9671
YPL282C	0.0239215	152.128
YKL152C	0.0551322	120.116
YNR072W	0.11966	39.6663
YPL202C	0.0669977	76.8063
YHR023W	0.211137	59.7971
YGR257C	0.0584741	45.6894
YBR078W	0.109635	145.443
YJR013W	0.0471848	117.793
YLR220W	0.0704562	23.1447
YFL026W	0.166671	2.62063
YMR022W	0.0354441	86.8142
YHR058C	0.076332	77.291
YOL076W	0.0849416	89.3098
YJR162C	0.0208367	118.943
YLR368W	0.0799393	64.4165
YNL257C	0.0384412	111.013
YPL048W	0.0738754	127.96
YDR316W	0.066917	61.8151
YFR010W	0.0702821	46.3068
YGR259C	0.0826109	30.5247
YBR080C	0.0277603	152.286
YJR015W	0.0517014	85.4578
YLR222C	0.0944889	39.9193
YFL028C	0.0468397	72.4462
YMR024W	0.044707	87.006
YHR060W	0.0419214	75.5936
YKL002W	0.0555698	118.683
YPR003C	0.0716754	85.398
YLR370C	0.0584908	172.084
YNL259C	0.100217	75.4477
YPL050C	0.0794213	148.185
YDR462W	0.0514876	99.5301
YBR082C	0.0655987	115.77
YHR062C	0.0514613	114.401
YMR187C	0.0810158	60.1923
YKL004W	0.164745	105.832
YLR372W	0.141629	179.384
YPR149W	0.266881	74.7617
YNL261W	0.0834207	102.31
YPL052W	0.0016471	69.3897
YDR464W	0.0630147	116.949
YBR084C-A	0.0510394	60.4985
YFR037C	0.0333745	120.129
YDR084C	0.105695	124.388
YFL032W	0.0783466	104.167
YHR064C	0.0457458	32.6348
YLR374C	0.0111735	235.235
YNL263C	0.0863478	174.658
YDR466W	0.0792805	73.651
YBR085W	0.0326445	131.866
YDR086C	0.0947643	114.685
YHR066W	0.086217	61.2273
YMR191W	0.139096	134.334
YKL007W	0.0684778	156.789
YPR153W	0.0443753	190.607
YNL265C	0.0906426	74.1906
YDR545W	0.0924774	285.961
YDR219C	0.0343591	148.782
YBR087W	0.0173519	175.679
YDR468C	0.0751653	93.9481
YGL012W	0.0908054	84.5834
YFL036W	0.118955	35.6761
YHR068W	0.0223651	96.4544
YKL006BC	0.0622843	139.314
YKL009W	0.0954587	104.082
YMR193W	0.06139	86.6502
YLR378C	0.084009	159.044
YPR155C	0.0959753	140.834
YNL267W	0.0883906	42.0914
YDR227W	0.0655323	141.305
YDR470C	0.058601	108.211
YGL028C	0.245053	314.313
YDR126W	0.0170532	261.729
YHR105W	0.0282771	195.439
YKL047W	0.0941818	111.572
YNL305C	0.0602103	157.47
YER111C	0.134218	322.078
YPL096W	0.0386429	115.767
YDR472W	0.112244	90.176
YDR128W	0.0693327	52.7646
YFR008W	0.0691843	88.1434
YHR107C	0.0987945	137.31
YKL049C	0.0958405	138.302
YMR198W	0.0124739	60.0958
YLR418C	0.0848641	72.0739
YNL307C	0.0960783	104.44
YPL098C	0.0572244	151.661
YER160C	0.0422534	14.9393
YEL061C	0.0939542	185.111
YDR510W	0.0876153	109.562
YHR109W	0.0142743	29.2125
YKL051W	0.0969861	96.1851
YLR420W	0.0228387	80.559
YMR239C	0.0802472	71.7787
YNL309W	0.0205446	277.877
YER001W	0.240832	252.791
YIL173W	0.0151816	80.2376
YBR130C	0.0983286	117.654
YHR111W	0.051536	85.7879
YKL053W	0.127666	131.219
YMR241W	0.0835113	146.862
YLR422W	0.0360868	40.7506
YNL311C	0.0478886	81.6412
YPR199C	0.0740724	125.176
YJL158C	0.152714	114.997
YDR134C	0.10147	120.932
YDR514C	0.108346	38.9062
YFR014C	0.0387381	324.988
YHR113W	0.0503777	226.939
YLR424W	0.0270167	162.96
YMR243C	0.115152	92.8784
YNL313C	0.0301874	217.797
YJR029W	0.0374279	44.5109
YBR134W	0.0649586	76.2376
YGL016W	0.0627784	11.7767
YHR115C	0.0779529	115.196
YKL057C	0.0649691	84.7673
YLR426W	0.0454888	89.3996
YNL315C	0.0367231	173.852
YPR203W	0.129769	292.797
YPL106C	0.0572847	164.969
YCR070W	0.091756	137.362
YJL001W	0.0419798	92.3815
YLL051C	0.118995	125.754
YMR247C	0.0596563	35.697
YLL034C	0.124336	145.852
YCR072C	0.0763404	90.8326
YGR023W	0.0537122	79.7112
YJL003W	0.0989484	110.75
YLL053C	0.0996935	147.978
YGR025W	0.0227136	102.01
YLL055W	0.0593473	51.0411
YGR085C	0.111633	47.5598
YOL081W	0.0768558	95.4779
YCR076C	0.0609748	116.831
YGR027C	0.0595992	65.493
YLL057C	0.0546108	144.494
YER113C	0.0306251	43.9764
YGR101W	0.0273293	147.78
YOL115W	0.102304	122.008
YCR079W	0.0259279	101.333
YLR007W	0.0400526	48.4407
YGR029W	0.0389902	105.849
YJL009W	0.0838255	115.965
YLL059C	0.0188115	125.036
YDR187C	0.0357296	31.8223
YER128W	0.0701205	142.314
YCR081W	0.0537575	47.8966
YGR031W	0.0306691	52.5413
YJL011C	0.0791663	102.889
YLR067C	0.0614088	116.811
YLL061W	0.208008	119.605
YER144C	0.0309684	340.891
YOR045W	0.138785	152.383
YGR133W	0.0678576	101.213
YCRX11W	0.0336295	48.0542
YGR069W	0.0950987	80.5354
YJL050W	0.0568597	94.7658
YLR032W	0.0465834	356.824
YPL181W	0.08423	81.3657
YCR073W-A	0.0415849	94.9624
YGR149W	0.0344571	95.9533
YJL052W	0.102556	146.777
YLR034C	0.118102	92.9027
YCRX15W	0.0208103	115.78
YGR073C	0.0552468	114.663
YER176W	0.0493101	107.415
YJL054W	0.0395201	128.268
YLR036C	0.0690702	90.8045
YLR206W	0.0376605	83.7566
YCRX17W	0.0400082	123.151
YGR075C	0.0856562	119.456
YJL056C	0.0402541	75.863
YLR038C	0.0510829	138.19
YCRX19W	0.0284173	328.496
YGR077C	0.0479933	102.962
YPL206C	0.0461527	102.131
YER117W	0.0755149	46.546
YCRX21C	0.0169053	69.8024
YGR079W	0.0488859	105.188
YJL060W	0.12996	147.317
YPL214C	0.07223	86.9996
YAL026C	0.0999946	25.4381
YDL050C	0.105753	45.5127
YER132C	0.0708542	146.24
YGR129W	0.0931783	51.8608
YJL110C	0.118921	35.2971
YOR166C	0.0558778	95.3024
YAL028W	0.0638022	204.019
YDL052C	0.0824262	116.012
YEL026W	0.0912434	53.6063
YER148W	0.0702483	110.363
YGR137W	0.0458176	73.303
YMR308C	0.0306722	338.209
YOR168W	0.0886608	27.2659
YNL262W	0.138217	231.658
YAL029C	0.0815468	43.3062
YDL054C	0.0637789	130.962
YER164W	0.0227599	123.482
YJL114W	0.0315003	32.2993
YMR310C	0.0448774	105.986
YOR170W	0.10998	62.0656
YNL289W	0.0556976	122.756
YAL031C	0.100609	45.1408
YEL030W	0.0608884	76.0927
YER180C	0.0601641	133.557
YGR135W	0.0579529	39.8023
YJL116C	0.0155489	45.1118
YMR312W	0.0798406	92.7238
YOR172W	0.0353566	34.1311
YAL033W	0.117609	38.1057
YDL058W	0.0908947	28.4795
YDL212W	0.105755	127.523
YDR539W	0.0233785	226.324
YGL156W	0.0415265	288.739
YIL029C	0.0832624	101.915
YKL190W	0.0826981	119.575
YMR314W	0.0384935	105.044
YNL065W	0.0838607	162.332
YOR174W	0.0582294	194.46
YOR250C	0.0679853	101.069
YBL066C	0.0415731	12.5332
YAL034C	0.0416147	37.0699
YDL060W	0.0995687	42.3773
YDL228C	0.0690306	34.5971
YEL034W	0.0583338	92.8196
YGR139W	0.00857455	253.705
YGL172W	0.0392307	100.746
YJL120W	0.0881552	79.8719
YKL192C	0.0945496	144.356
YMR316W	0.034504	303.761
YNL067W	0.0647587	109.716
YOR176W	0.0908981	184.628
YOR252W	0.0964669	102.428
YBL101W-B	0.0291199	118.777
YDL098C	0.0811281	43.0432
YEL025C	0.0571613	144.273
YGL188C	0.0231215	154.164
YGR177C	0.216388	57.5049
YIL033C	0.0426137	67.7535
YNL069C	0.0748353	130.451
YOR254C	0.0546031	159.675
YBL103C	0.0544605	56.0193
YAR018C	0.0893389	43.6136
YDR012W	0.0457088	68.5611
YDL100C	0.0497716	46.4363
YEL074W	0.101004	7.47964
YGL204C	0.0357795	72.1765
YIL035C	0.0606546	64.7688
YKL196C	0.0623833	105.125
YNL071W	0.0547982	145.433
YNL031C	0.203108	186.457
YOR256C	0.0247463	90.94
YOR216C	0.0610951	76.5675
YBR058C	0.0956486	117.362
YBL105C	0.0707901	45.4757
YDR028C	0.0895427	35.5712
YDL102W	0.0842188	310.336
YEL057C	0.0342612	133.379
YEL076C	0.139478	318.081
YGL220W	0.0859631	128.554
YGR181W	0.0333095	98.496
YJL162C	0.101262	37.4147
YKL198C	0.0518239	116.199
YNL073W	0.0261064	107.685
YOR258W	0.0772124	90.5839
YOR218C	0.08956	66.4792
YBR097W	0.0134155	59.4452
YAR027W	0.0631081	28.1753
YDL104C	0.101759	289.515
YGL236C	0.0326167	186.16
YGR183C	0.0325905	39.6362
YIL039W	0.0636135	136.765
YKL200C	0.0992149	122.987
YJL164C	0.0608041	359.527
YNL075W	0.0822527	94.8034
YOR260W	0.0547744	100.465
YNL035C	0.0262474	96.2075
YDR543C	0.0440049	161.906
YGL160W	0.0744213	62.3723
YDL106C	0.0592344	46.474
YER003C	0.0670194	131.899
YIL077C	0.0111923	86.0812
YGR185C	0.0589313	50.8571
YKR013W	0.262688	233.396
YJL166W	0.0400377	57.8048
YNL113W	0.101847	89.5753
YOR298W	0.112059	133.657
YNL037C	0.176427	148.574
YDL171C	0.0289711	238.485
YOR222W	0.0459243	110.994
YDL232W	0.0619442	71.7357
YEL014C	0.0905912	133.166
YAR031W	0.107714	28.6751
YGL176C	0.0415015	34.7313
YDL108W	0.0837122	66.1217
YIL079C	0.0586193	283.778
YER005W	0.0709573	53.8104
YGR187C	0.0946535	63.6861
YNL115C	0.0784111	200.857
YJL168C	0.101964	26.7589
YOR300W	0.0915895	121.35
YNL039W	0.0864872	170.522
YOR224C	0.0849811	84.0058
YBR034C	0.0501982	75.4932
YDL248W	0.0165672	307.883
YEL029C	0.0311315	125.179
YGL192W	0.0334664	284.771
YIL082W	0.0745951	249.461
YGL008C	0.205917	39.3
YKL106W	0.0774997	31.7236
YOR302W	0.0872059	137.178
YNR026C	0.021898	55.5905
YDL183C	0.107886	64.3367
YPL156C	0.0993989	352.916
YGL122C	0.0991654	69.6997
YBR036C	0.055714	130.72
YBR185C	0.0570425	62.1529
YEL045C	0.0768906	120.726
YDR188W	0.0982194	39.3745
YGL208W	0.0733125	41.4421
YGL010W	0.0765949	63.8909
YIL084C	0.0733182	122.195
YNL119W	0.0687894	121.682
YOR304W	0.053256	99.5603
YNR028W	0.135175	153.265
YGL126W	0.0237759	226.135
YDR032C	0.0517824	168.078
YBR187W	0.047741	74.3392
YGL224C	0.0649746	112.679
YIL086C	0.0350603	153.428
YKR021W	0.111694	57.132
YKL110C	0.0909203	43.8391
YNL121C	0.0376955	95.6013
YOR306C	0.0488207	111.366
YNR030W	0.0370052	171.079
YGL132W	0.0588017	76.4747
YBR189W	0.108335	31.4487
YDR192C	0.0918394	4.30704
YGL240W	0.0407709	137.06
YGL014W	0.0885408	41.7348
YIL088C	0.11649	160.87
YHR170W	0.0989591	49.5016
YKR023W	0.0477378	86.5524
YKL112W	0.0582401	112.175
YNL123W	0.0670544	96.6809
YNR032W	0.0354306	43.89
YPL162C	0.0915111	51.559
YGL137W	0.00944625	41.9784
YCL062W	0.123717	122.328
YFL002C	0.0461026	9.60577
YBR191W	0.0851189	41.8705
YGR213C	0.0472131	105.754
YDR194C	0.112629	32.7696
YLR176C	0.0789765	123.832
YKL114C	0.0639755	40.994
YOL033W	0.0867577	58.8542
YNR034W	0.0501755	35.5537
YPL240C	0.0977993	155.719
YGL140C	0.0562158	120.898
YBR193C	0.0981198	32.511
YCL064C	0.135882	97.7311
YDR196C	0.0881435	33.6312
YGL018C	0.0910601	74.979
YHR174W	0.0164617	92.9967
YGR215W	0.0477238	112.133
YJL196C	0.0164582	51.0965
YKL116C	0.209765	359.037
YLR178C	0.0940718	196.945
YML110C	0.0185626	163.66
YNR036C	0.0332082	90.9408
YOL035C	0.0917527	116.104
YPL242C	0.274983	52.5046
YGL143C	0.0585712	141.184
YCL066W	0.0480697	84.2802
YGL056C	0.0897071	37.5146
YDR275W	0.0647785	112.685
YHR212C	0.0196841	207.481
YFL031W	0.0300705	146.702
YKL154W	0.0770917	70.0192
YJL198W	0.0858817	85.9745
YNR074C	0.0611265	40.1418
YLR180W	0.155844	104.339
YPL204W	0.0627758	34.9306
YHR039C	0.0719309	21.2223
YOL037C	0.0903333	85.2008
YPL244C	0.109335	108.485
YGL058W	0.0596565	51.4038
YHR214W	0.0243179	261.076
YKL156W	0.114964	66.4253
YDR276C	0.108101	103.567
YFL045C	0.0973794	168.455
YNR076W	0.0360612	185.86
YGR219W	0.0223818	165.993
YJL200C	0.0823224	96.0716
YHR075C	0.0501251	344.736
YLR182W	0.0761657	139.485
YML114C	0.0594159	88.2645
YOL039W	0.0852847	113.903
YPL246C	0.0639941	130.339
YGL060W	0.00876982	273.998
YHR216W	0.0943108	28.1556
YKL157W	0.0312257	265.949
YCL070/73C	0.0516744	168.179
YOL001W	0.090848	51.0107
YFL061W	0.0249098	225.851
YPL208W	0.0676834	229.864
YHR078W	0.0762684	18.5862
YJL202C	0.0773855	107.13
YDR254W	0.095449	70.0361
YOL041C	0.0812535	68.9707
YPL248C	0.0331896	89.4239
YHR218W	0.147319	314.386
YKL160W	0.118552	50.5962
YOL003C	0.0729603	156.995
YPL210C	0.0484679	58.0938
YDR280W	0.070274	114.537
YGR223C	0.0431482	57.1747
YLR186W	0.0956774	97.0204
YGL064C	0.0363955	60.5615
YOL043C	0.0847462	89.487
YKL162C	0.197229	34.6903
YPL250C	0.162853	150.169
YOL005C	0.0460147	158.096
YPL212C	0.0919253	93.5642
YHR165C	0.0545814	196.021
YFL006W	0.0414104	57.3576
YGR261C	0.0203355	137.536
YJR017C	0.0636068	118.497
YIL003W	0.104721	56.5328
YLR224W	0.0827749	106.443
YKL164C	0.377923	348.731
YMR026C	0.0855345	72.8016
YOL080C	0.074486	100.559
YHR183W	0.0775654	157.871
YBR089W	0.142939	254.58
YDR090C	0.0661987	54.8486
YDR320C	0.0380911	91.2832
YFL038C	0.0527272	43.4093
YHR070W	0.0956161	29.4317
YGR263C	0.0572919	187.879
YKL011C	0.0774037	79.8671
YJR019C	0.0420435	124.753
YLR380W	0.0158449	154.946
YLR226W	0.0650784	73.4891
YOL082W	0.0588486	116.762
YBR089C-A	0.0879644	45.933
YCR027C	0.0723957	33.2561
YDR092W	0.0930215	55.3163
YDR322W	0.0941827	141.518
YFL034C-B	0.0769934	134.994
YHR072W	0.0583542	44.628
YGR265W	0.0153337	6.92041
YKL013C	0.0413831	120.23
YJR021C	0.0824159	114.623
YLR382C	0.0315784	304.746
YLR228C	0.08081	77.063
YNL271C	0.0359682	38.3418
YDR296W	0.0279762	124.799
YDR094W	0.0319545	50.3471
YFL042C	0.051271	5.51725
YFL049W	0.0696033	58.6176
YHR074W	0.0595081	37.9718
YGR267C	0.0278206	117.874
YKL015W	0.0673572	60.4282
YJR023C	0.0531103	114.317
YLR384C	0.108057	6.34865
YLR230W	0.0807941	122.351
YNL273W	0.0298175	273.266
YOL086C	0.141678	149.178
YPR011C	0.0618698	90.5355
YBR094W	0.13659	56.4069
YCR030C	0.0801783	22.3702
YHR076W	0.0622931	18.182
YDR326C	0.0660323	65.0374
YFL065C	0.138385	300.949
YLR386W	0.0210106	305.03
YGR269W	0.0377283	114.52
YNL275W	0.0535014	43.4654
YJR025C	0.0883002	189.939
YLR232W	0.062713	66.085
YMR035W	0.0747322	111.125
YOL088C	0.172663	141.316
YPR013C	0.0969366	67.6483
YDR098C	0.069569	47.139
YFL046W	0.0440805	89.5074
YCR032W	0.0364911	130.565
YKL019W	0.0234212	101.539
YDR328C	0.0775224	107.885
YLR388W	0.0678855	74.0624
YFR011C	0.0837846	127.421
YJR027W	0.0504705	120.228
YLR234W	0.0193555	32.6827
YMR037C	0.0626511	144.394
YBR098W	0.0423948	296.849
YOL090W	0.182062	226.05
YDR100W	0.0669453	66.2571
YKL021C	0.0876876	39.1746
YLR390W	0.035421	61.0514
YFR024C	0.0712141	39.2724
YBR136W	0.11681	41.2874
YMR200W	0.0783556	172.029
YDR138W	0.104402	35.2319
YPR161C	0.0647077	74.3471
YFR018C	0.00643508	59.068
YHR117W	0.0808889	46.0081
YAL028AW	0.102468	30.5396
YLR428C	0.0698289	52.1238
YDR476C	0.0989319	34.4633
YNL317W	0.0612705	59.6526
YFR038W	0.0466769	135.655
YER054C	0.0370406	189.581
YMR203W	0.0392238	141.769
YDR140W	0.0832077	42.0456
YPR163C	0.0874906	45.7635
YHR119W	0.102694	20.7802
YDR478W	0.0813186	39.3534
YPL110C	0.0656141	24.435
YER089C	0.076819	20.4392
YMR205C	0.0422156	47.4401
YPR165W	0.0944459	126.075
YHR121W	0.0759772	78.5178
YKL063C	0.0634031	49.5855
YLR432W	0.101745	39.2351
YNL321W	0.038463	97.2263
YDR480W	0.070329	211.139
YPL112C	0.0535635	63.9244
YGL013C	0.0536714	90.6513
YER093C	0.0403237	50.3864
YMR207C	0.0613795	38.3738
YDR144C	0.0137578	359.919
YHR123W	0.0161066	284.831
YGL209W	0.0184366	106.075
YKL065C	0.0551799	102.666
YNL323W	0.0712172	95.0645
YDR482C	0.0708168	43.2953
YGL029W	0.057816	108.294
YMR209C	0.0793168	91.1668
YPR169W	0.0743658	88.0936
YGL257C	0.113184	75.0232
YKL067W	0.163499	196.095
YLR436C	0.0286175	51.0756
YDR484W	0.0264147	43.2643
YER114C	0.0513687	75.707
YMR211W	0.0304766	97.9914
YDR148C	0.0320815	37.9911
YFR028C	0.0814301	64.0178
YPR171W	0.0691652	99.0779
YHR127W	0.0408476	35.5716
YKL069W	0.139726	127.233
YLR438W	0.192016	76.5282
YPL118W	0.0278887	72.2267
YER134C	0.0698919	150.365
YCR083W	0.0696273	59.0477
YGR033C	0.0449277	79.7658
YLR305C	0.10905	148.285
YJL013C	0.0813079	78.8924
YLL063C	0.0318001	140.886
YDR524C	0.064084	72.302
YFR042W	0.0821815	179.124
YJL015C	0.0664358	239.65
YLL065W	0.020169	202.684
YDR526C	0.112793	51.0558
YGL001C	0.0575837	141.612
YCR087W	0.134335	35.7149
YMR259C	0.0943556	49.7647
YGR037C	0.0168022	95.9454
YJL017W	0.044204	277.597
YLL067C	0.0999694	310.694
YGL017W	0.0262852	16.6721
YCR089W	0.129541	356.624
YMR261C	0.0926522	346.052
YJL019W	0.0310581	310.746
YLR002C	0.115064	45.9544
YOR211C	0.0794153	70.0193
YGR041W	0.240715	313.083
YJL021C	0.0560786	9.26929
YDR532C	0.0596177	64.277
YGL049C	0.0661263	108.444
YCR093W	0.0852529	20.9365
YLR006C	0.0572421	49.4113
YMR109W	0.112029	110.826
YDR157W	0.0927994	111.302
YER098W	0.0387605	7.67107
YGR086C	0.138651	320.098
YDL002C	0.106422	26.6821
YGR081C	0.11186	43.7307
YJL062W	0.0354081	53.6447
YLR044C	0.0631321	58.7732
YLR256W	0.0615065	50.8166
YPL222W	0.0486103	169.967
YDR173C	0.038123	39.6118
YDL004W	0.0355792	44.5308
YGR102C	0.0856509	113.549
YGR083C	0.0993934	29.4058
YJL064W	0.0478536	70.9108
YLR046C	0.0637257	85.9392
YPL231W	0.0750941	33.541
YDL006W	0.0780976	36.7817
YER129W	0.0694513	64.1691
YJL066C	0.00974803	38.0012
YGR118W	0.0812532	99.8625
YLR048W	0.0649028	71.4985
YPL245W	0.104058	123.38
YDL008W	0.0910098	36.4362
YLR381W	0.0926801	174.063
YGR087C	0.0668269	50.4037
YJL068C	0.0731823	172.246
YDR204W	0.0369777	19.2044
YLR050C	0.0808146	195.852
YER145C	0.12617	34.261
YGR134W	0.0274687	331.259
YPL249C	0.0388606	54.3158
YDL010W	0.0724123	236.364
YLR450W	0.057673	92.4933
YLR052W	0.0739292	57.8469
YPL253C	0.110995	142.159
YER161C	0.0950063	40.21
YDL012C	0.0949796	38.9486
YGR091W	0.0823773	54.3376
YJL072C	0.022968	227.298
YAL036C	0.0415758	90.8226
YDL062W	0.113474	64.3719
YER177W	0.0849412	145.617
YEL036C	0.100501	141.266
YGR166W	0.075397	155.788
YGR141W	0.049256	149.825
YJL122W	0.0790508	95.402
YMR318C	0.0909223	167.312
YAL038W	0.0422908	96.2302
YDR161W	0.0682351	70.4733
YDL064W	0.0927438	98.3944
YER102W	0.0508456	89.0238
YEL038W	0.0591045	111.799
YGR090W	0.0490033	14.3675
YGR143W	0.0977652	54.668
YJL124C	0.0785331	100.688
YMR320W	0.0692782	157.776
YOR180C	0.0902868	115.402
YAL040C	0.187168	30.6213
YDL066W	0.058386	106.029
YDR177W	0.069376	91.5082
YER118C	0.102363	210.215
YGR145W	0.0710906	80.5745
YGR106C	0.0546775	113.424
YOR182C	0.0868552	92.9792
YAL042W	0.0525019	124.74
YEL042W	0.122313	152.048
YER133W	0.0585824	118.499
YGR147C	0.0731939	132.506
YGR122W	0.0367123	113.643
YJL128C	0.0292705	83.0183
YOR184W	0.059603	133.384
YOL016C	0.0665553	285.833
YAL044C	0.0942216	108.122
YDL070W	0.103839	121.067
YJL130C	0.0159599	108.794
YER149C	0.0302421	179.217
YGR138C	0.211479	45.8519
YNL001W	0.0976778	85.3632
YOR186W	0.0773387	119.783
YAL046C	0.0775661	61.8065
YOL051W	0.100192	43.7412
YDL072C	0.0705018	145.674
YEL046C	0.0788243	142.372
YGR151C	0.144412	225.336
YJL132W	0.0445955	124.169
YER165W	0.0815255	19.9582
YNL003C	0.115102	131.087
YOR188W	0.0852804	132.544
YER007W	0.0468377	93.6675
YGR189C	0.220372	227.875
YNL041C	0.0655769	117.276
YER181C	0.0250084	84.7462
YOR226C	0.0489557	70.604
YGR170W	0.0495346	126.995
YAR040C	0.0530835	157.611
YER009W	0.10133	144.895
YGR191W	0.0864207	79.3992
YJL172W	0.0849505	199.74
YNL043C	0.150734	147.827
YOR228C	0.0736788	85.0346
YDL213C	0.0792592	77.1331
YAR043C	0.0235152	6.38527
YGL157W	0.137973	202.171
YIL041W	0.0526638	68.4152
YER011W	0.0965936	114.665
YKL202W	0.00574431	50.2719
YGR193C	0.0647686	83.557
YJL174W	0.0922124	133.65
YOR262W	0.0952408	115.731
YNL045W	0.0452565	138.855
YBR199W	0.0419931	152.719
YOR230W	0.0186281	266.837
YBL111C	0.149118	328.552
YDL229W	0.0447527	1.31732
YAR047C	0.0134673	279.86
YDL116W	0.0890729	75.3486
YGL173C	0.0337386	135.461
YGR195W	0.0538604	98.4973
YIL043C	0.0390578	58.1243
YJL176C	0.0465449	121.017
YKL204W	0.103675	45.8218
YNL079C	0.0725493	60.9671
YNL047C	0.0704912	67.3629
YOR264W	0.223237	345.142
YOR232W	0.0871307	118.582
YBR218C	0.0140432	237.727
YBL113C	0.129302	330.796
YAR052C	0.06101	140.454
YGR197C	0.0557623	113.18
YGL189C	0.0613396	99.4847
YJL178C	0.065355	113.81
YIL045W	0.0841199	38.8592
YKL206C	0.0575737	76.8686
YNL049C	0.0827197	94.8027
YNL081C	0.0477604	76.4505
YOR234C	0.0924574	88.9339
YBR245C	0.0489518	78.9849
YAR060C	0.0692642	290.707
YDL120W	0.0428515	100.548
YER017C	0.104481	152.696
YGR199W	0.0404052	171.206
YJL180C	0.0556713	119.886
YIL047C	0.0639958	66.1267
YNL051W	0.0564905	62.3273
YOR236W	0.0603612	94.9244
YCL027W	0.130127	326.232
YBR195C	0.0120493	91.6127
YBR004C	0.0370033	29.3079
YGL020C	0.132045	127.324
YDR029W	0.0401006	95.8363
YHR176W	0.0618138	128.805
YKL118W	0.106247	87.0008
YGL221C	0.0793506	143.813
YIL049W	0.110519	54.2804
YNR038W	0.109259	107.373
YKL210W	0.0544823	18.0061
YPL168W	0.0316386	16.8974
YNL085W	0.0597984	18.8804
YGL145W	0.0789874	105.619
YOR270C	0.0621134	58.5201
YCL031C	0.0931174	24.0612
YBR197C	0.05952	96.0379
YDR045C	0.0289639	82.6358
YGL022W	0.0890772	157.4
YEL073C	0.0288053	267.435
YGL237C	0.0679558	145.065
YKL120W	0.0787479	90.3982
YIL051C	0.106376	66.5059
YKL212W	0.0190884	203.597
YNL087W	0.0735224	92.2917
YPL170W	0.0386615	128.723
YOR272W	0.0847996	74.4335
YGL150C	0.0402271	43.2393
YCL048W	0.108972	155.225
YDR544C	0.0385806	345.318
YGL161C	0.025701	172.827
YKL122C	0.110872	119.4
YIL090W	0.0475044	61.0192
YKR025W	0.0966028	50.166
YNR042W	0.0578089	77.524
YNL125C	0.0531547	61.7094
YOR310C	0.0601104	60.5954
YDR093W	0.0307015	254.417
YBR201W	0.0384863	112.163
YGL026C	0.0412322	128.681
YDL233W	0.0237478	115.623
YKL124W	0.0793095	72.2218
YGL177W	0.0176315	107.417
YNR044W	0.122697	320.491
YKR027W	0.0768792	33.077
YNL127W	0.0398144	315.105
YGL195W	0.062527	0.593838
YOR312C	0.0499511	50.2021
YDR001C	0.0271931	322.868
YKL126W	0.0788233	130.65
YGL193C	0.0383702	142.958
YNR046W	0.112885	114.27
YIL094C	0.108597	63.2765
YPL176C	0.0799057	83.042
YGR014W	0.107788	237.258
YBR205W	0.0407851	173.574
YGL030W	0.0907683	120.385
YHR186C	0.0721667	50.5343
YDR017C	0.0286116	26.9906
YKL128C	0.0830442	14.2067
YGR047C	0.0524334	75.4068
YNL131W	0.0666593	148.069
YOR316C	0.0518821	27.9554
YBR243C	0.100282	130.386
YGL068W	0.10426	135.912
YIL005W	0.0194296	83.5189
YDR033W	0.359266	27.7119
YGL225W	0.11856	184.148
YIL098C	0.0216925	68.1628
YDR262W	0.0249712	114.65
YGL070C	0.0932583	118.29
YKL168C	0.0941681	46.238
YGL241W	0.0691255	176.569
YOL011W	0.0267206	314.467
YPL218W	0.138293	153.031
YKR035C	0.0671204	48.9068
YNL135C	0.0492158	136.789
YBR247C	0.0887732	53.4861
YOR320C	0.040016	98.575
YDR263C	0.045139	179.847
YGL072C	0.0813908	120.074
YIL009W	0.196574	350.941
YCLX01W	0.0698961	30.8911
YKL170W	0.0717849	95.2071
YOL013C	0.0606251	76.3548
YPL220W	0.0705374	120.744
YLR188W	0.0383521	34.4979
YIL068C	0.0154737	334.644
YML120C	0.0744674	45.4648
YOL045W	0.0276878	14.3647
YBR249C	0.0325895	62.1443
YPL252C	0.0556057	130.941
YDR264C	0.0377123	81.3745
YIL011W	0.102499	95.1166
YKL172W	0.0834771	65.5146
YCLX03C	0.0575068	58.6643
YDR284C	0.0604987	56.3973
YFL017C	0.0650953	118.25
YGR227W	0.103041	2.48696
YJL208C	0.0378541	94.517
YLR190W	0.278784	57.3135
YML122C	0.0772708	85.3796
YBR251W	0.0350546	51.0413
YDR265W	0.0436808	73.5565
YPL254W	0.0621279	60.6683
YGL076C	0.0245821	53.1126
YKL174C	0.115868	74.8381
YCLX05C	0.0679853	61.1974
YDR286C	0.0792918	58.4727
YPL224C	0.0553693	101.306
YGR229C	0.0391668	76.9266
YJL210W	0.0770358	27.4066
YLR192C	0.0785127	34.5624
YBR253W	0.0556626	92.6448
YML125C	0.131696	114.732
YDR266C	0.0502913	32.1895
YOL049W	0.0671464	70.4649
YGL078C	0.0785634	80.9074
YPL256C	0.264291	251.954
YKL176C	0.0806801	85.2711
YOL019W	0.0538578	314.963
YCLX07W	0.115614	348.042
YDR288W	0.0894404	36.6911
YPL226W	0.0807864	54.0117
YIL105C	0.0748042	125.602
YGR231C	0.064332	45.1172
YJL212C	0.0778558	63.9695
YML127W	0.0411476	94.6323
YFL050C	0.0979556	43.5426
YHR081W	0.0633817	92.9801
YPL258C	0.0381104	140.264
YKL023W	0.0776319	93.0309
YLR392C	0.0826205	34.56
YNL281W	0.0782648	101.688
YCLX09W	0.0894173	37.6867
YDR290W	0.0293646	142.628
YPL072W	0.125657	133.232
YGR233C	0.128656	10.9068
YJL214W	0.0383813	5.26271
YLR196W	0.105377	46.8601
YDR104C	0.0461614	86.9838
YOL053C	0.0577327	39.2532
YPL260W	0.0330317	93.6233
YHR083W	0.0794553	108.892
YKL025C	0.0730491	105.551
YCLX11W	0.0542583	77.7665
YDR292C	0.0876107	27.8571
YNL283C	0.165489	178.357
YPL074W	0.069691	66.4738
YGR235C	0.0838784	355.364
YLR198C	0.0985797	54.2476
YBR104W	0.0538134	162.986
YDR106W	0.0674964	118.42
YPL262W	0.034671	155.111
YFL054C	0.0215287	163.976
YHR085W	0.031718	106.871
YKL027W	0.0914104	92.0071
YLR396C	0.0424601	190.643
YCR034W	0.0681893	111.015
YNL285W	0.0548307	106.124
YPL076W	0.0885199	125.228
YFL007W	0.0097506	91.413
YBR106W	0.0549409	135.556
YDR108W	0.083088	117.043
YOL092W	0.115941	121.158
YFL056C	0.0428614	57.3348
YPR017C	0.0529518	5.5084
YKL029C	0.0904167	104.081
YLR398C	0.00721869	102.51
YNL287W	0.0387433	135.69
YCR036W	0.081898	62.7504
YPL078C	0.0543839	154.375
YDR421W	0.0589743	126.372
YGR275W	0.0523408	30.6542
YJR031C	0.0420369	121.444
YBR108W	0.0350798	80.9352
YDR110W	0.0476758	86.0194
YOL094C	0.0218361	92.169
YHR089C	0.0672609	89.8683
YPR019W	0.235474	6.52531
YLR400W	0.0785084	72.3385
YDR457W	0.0523531	307.87
YGR277C	0.0857962	23.1866
YBR110W	0.0518317	86.0454
YJR033C	0.0298077	106.375
YDR112W	0.0441375	154.897
YLR240W	0.0963207	41.0399
YHR091C	0.0421059	71.7995
YMR043W	0.0945115	4.82332
YKL033W	0.0753327	106.139
YLR402W	0.0477596	108.913
YPR021C	0.0585405	80.15
YPL082C	0.0489761	167.082
YDR497C	0.118728	171.707
YGR279C	0.129582	120.498
YFR030W	0.117609	134.369
YHR129C	0.0654846	126.05
YLR242C	0.13925	48.6388
YKL071W	0.0320331	350.911
YMR046C	0.0205448	29.5725
YLR440C	0.0891763	93.1257
YOL098C	0.0668103	48.3196
YNL329C	0.0946993	50.2082
YPR023C	0.0941152	55.957
YPL120W	0.07216	120.358
YER138C	0.0472118	83.1987
YCR042C	0.248134	20.0072
YBR150C	0.0834128	109.167
YDR152W	0.0869216	94.6484
YFR031C	0.0238925	135.812
YGR281W	0.0634217	55.6676
YHR131C	0.0470226	80.4432
YKL073W	0.0472517	165.535
YLR244C	0.0930934	44.4039
YOL100W	0.0621405	59.3242
YNL331C	0.0480144	136.722
YPR025C	0.100117	81.2555
YPL122C	0.0265931	123.05
YER155C	0.0256679	82.7488
YCR044C	0.0533638	48.3926
YDR340W	0.0697301	40.3659
YFR033C	0.0695513	140.35
YHR133C	0.0909193	134.903
YGR283C	0.0907658	61.2225
YKL075C	0.00186372	74.8424
YLR444C	0.0967022	121.455
YNL333W	0.0783765	170.853
YMR051C	0.0195664	68.8955
YOL102C	0.0501323	129.327
YER166W	0.0146334	265.663
YBR154C	0.099245	81.7723
YFR035C	0.0578239	258.464
YDR486C	0.0692704	87.5502
YHR135C	0.112559	111.019
YKL077W	0.045054	146.202
YLR446W	0.103441	60.4515
YER190W	0.131335	295.787
YPR173C	0.03057	14.4921
YGR098C	0.0756933	140.639
YBR156C	0.0749376	71.4816
YDR158W	0.0632524	89.3558
YHR137W	0.128035	132.694
YFR039C	0.100014	100.586
YLR448W	0.0787072	71.1238
YNL337W	0.0720449	128.277
YPL128C	0.10246	123.565
YMR215W	0.27688	142.578
YPR175W	0.129075	233.908
YHR139C	0.113456	122.512
YKL081W	0.0592432	136.906
YNL339C	0.0912842	26.3635
YMR217W	0.0554214	82.8851
YCR095C	0.0538237	103.481
YHL027W	0.0575325	39.947
YJL025W	0.0617908	108.789
YDR492W	0.130455	35.6143
YLR008C	0.087464	123.071
YPR179C	0.0371784	188.672
YHL035C	0.0299146	27.7959
YDR494W	0.0696013	58.322
YMR221C	0.0921649	119.22
YGR049W	0.0654973	181.324
YPR181C	0.0534843	165.216
YJL029C	0.0725636	127.236
YDR496C	0.0698508	88.7039
YCR100C	0.0524271	35.6078
YMR223W	0.0589225	69.4091
YPR183W	0.111361	185.463
YJL031C	0.0787919	126.534
YDR534C	0.138643	50.2346
YMR267W	0.0563947	125.977
YJL033W	0.104592	72.8045
YLR016C	0.0903653	82.7672
YPL127C	0.214772	176.474
YCR104W	0.0263896	154.745
YMR269W	0.023292	49.8228
YGR055W	0.141429	120.851
YLR018C	0.0105592	187.822
YDL014W	0.0875226	95.5687
YMR271C	0.0506496	134.114
YJL074C	0.156617	234.553
YLR056W	0.172435	129.516
YDL016C	0.0985118	133.749
YMR274C	0.108694	120.523
YGR095C	0.0564733	99.3199
YJL076W	0.101869	76.9175
YLR058C	0.131856	96.093
YDL018C	0.13626	224.721
YMR276W	0.090573	134.011
YGR097W	0.0707051	177.291
YJL078C	0.174455	313.953
YLR060W	0.0667784	86.6858
YPL265W	0.0976784	146.965
YDL020C	0.0572618	110.988
YMR278W	0.0433275	118.402
YJL080C	0.0476598	128.542
YLR062C	0.0896411	105.908
YOL004W	0.0767141	38.9904
YPL283C	0.113422	295.526
YER099C	0.0345669	27.7338
YDL022W	0.0139236	59.0365
YJL082W	0.0162196	30.1553
YLR064W	0.113661	128.05
YER115C	0.0691612	87.2696
YGR103W	0.0857032	67.7552
YJL084C	0.0995652	47.5543
YLR066W	0.100898	141.271
YMR012W	0.0408423	68.7618
YAR062W	0.0334436	46.2957
YDL122W	0.0453849	88.7549
YER130C	0.0583828	126.746
YMR047C	0.0193273	53.4928
YDL124W	0.0441017	179.142
YER020W	0.14262	15.8989
YDR205W	0.042912	358.885
YER146W	0.0315152	24.7362
YOR240W	0.0980008	112.664
YMR102C	0.173297	131.808
YDL126C	0.0819387	24.6193
YER022W	0.108993	37.0848
YER162C	0.038995	6.36069
YAR073W	0.118835	46.9885
YMR128W	0.0424088	34.4585
YDL128W	0.116839	28.2892
YER024W	0.0547447	87.7378
YER178W	0.0527359	136.352
YBL001C	0.0901007	161.412
YDL130W	0.07861	64.0231
YER026C	0.074224	123.297
YER103W	0.0603905	154.782
YBL003C	0.243935	183.295
YDL132W	0.0804262	85.8138
YER028C	0.0579718	89.4256
YER119C	0.0570732	109.405
YBL039C	0.123595	36.5915
YER064C	0.068599	81.4934
YBL041W	0.0901797	35.5724
YDL172C	0.0385674	46.2027
YER066W	0.0401283	74.9541
YDR209C	0.0712325	131.285
YER150W	0.0725745	212.176
YER068W	0.0638167	41.7765
YDR225W	0.27676	180.505
YBL045C	0.0316312	104.799
YDL176W	0.103058	46.7561
YER070W	0.206832	251.502
YER182W	0.0623186	156.2
YDL178W	0.106492	37.8975
YER072W	0.0837223	38.4934
YER074W	0.0874939	40.5179
YDR541C	0.00806687	269.541
YIL053W	0.0765901	118.81
YKL214C	0.0868178	108.631
YNL089C	0.0795646	141.809
YOR274W	0.082118	91.1671
YBR255W	0.0961405	37.0974
YBR010W	0.238979	183.823
YGL080W	0.0390855	49.6449
YEL012W	0.0399729	24.0771
YGL174W	0.0410374	161.279
YKL216W	0.0756375	93.2514
YIL112W	0.0801594	111.269
YNL091W	0.0914946	87.3084
YOR276W	0.0874388	116.653
YCR009C	0.0808506	56.1143
YBR257W	0.0916201	52.2969
YBR012C	0.0603996	63.4312
YGL082W	0.0671668	67.6382
YEL027W	0.0342008	108.087
YGL190C	0.0574864	96.9122
YKL218C	0.00977764	253.513
YOR278W	0.0625544	97.3454
YBR259W	0.0910869	14.9082
YGL084C	0.0683465	113.286
YBR012W-B	0.0274244	112.868
YEL043W	0.055577	114.852
YGL206C	0.107908	345.789
YIL059C	0.0315722	124.313
YKL220C	0.0492507	136.068
YIL130W	0.0921019	79.5429
YNL095C	0.0993594	116.6
YOR280C	0.0402202	118.689
YBR261C	0.0905573	42.4345
YCR029C-A	0.0679019	127.537
YGL086W	0.0713811	34.6027
YBR014C	0.0928072	143.682
YGL222C	0.0299126	85.0919
YIL061C	0.0672195	145.263
YKL222C	0.0714119	89.6507
YNL097C	0.0645886	80.8108
YOR282W	0.0753811	88.5903
YBR263W	0.100699	44.0625
YCR033W	0.114015	95.1811
YBR016W	0.0364358	157.915
YDR046C	0.0435106	66.6457
[truncated: 2,600 more rows]
