# Supplementary material for: Principal-Oscillation-Pattern Analysis of Gene Expression
Source: PLoS One. 2012 Jan 10;7(1):e28805. doi: 10.1371/journal.pone.0028805 (PMC3254616; doi:10.1371/journal.pone.0028805)
Supplement: Table S5 — Overlap in percentage of experimentally identified ‘cell cycle’ genes identified by POP and existing methods. (XLS) [file pone.0028805.s009.xls]

## Sheet: Sheet1
Table S5. Overlap in percentage of experimentally identified ‘cell cycle’ genes identified by POP and existing methods
Method name	method only	method + POP	method + non-POP
Zhao	0.19	0.38	0.11
Lu	0.23	0.42	0.13
Luan	0.36	0.46	0.21
Johansson	0.26	0.36	0.16
de Lichtengerg	0.25	0.36	0.15
Spellman	0.28	0.4	0.18
